# Supplementary material for: Less is more: improving cell-type identification with augmentation-free single-cell RNA-Seq contrastive learning
Source: Bioinformatics. 2025 Aug 5;41(9):btaf437. doi: 10.1093/bioinformatics/btaf437 (PMC12417077; doi:10.1093/bioinformatics/btaf437)
Supplement: btaf437_Supplementary_Data [file btaf437_supplementary_data.zip]

Archive with 2 entries (2 files):
- supplementary_file_2.xlsx
- supplementary_file_1.pdf
