# Supplementary material for: Less is more: improving cell-type identification with augmentation-free single-cell RNA-Seq contrastive learning
Source: Bioinformatics. 2025 Aug 5;41(9):btaf437. doi: 10.1093/bioinformatics/btaf437 (PMC12417077; doi:10.1093/bioinformatics/btaf437)
Supplement: btaf437_Supplementary_Data [file btaf437_supplementary_data.zip › supplementary_file_2.xlsx]

## Sheet: MCC
Dataset name	Species	AF-RCL	AF-RCL-c	Sup-GsRCL	Sup-RGMCL-5000	Self-GsRCL	Self-RGMCL-3000	scPred	SingleCellNet	ACTINN	scGPT	Benchmark
Muraro	Human	0.97	0.97	0.968	0.97	0.958	0.965	0.960205	0.96883	0.923838	0	0.967
PbmcBench_10Xv2	Human	0.804	0.811	0.82	0.804	0.822	0.803	0.820814	0.800665	0.785527	0.80248	0.822
PbmcBench_10Xv3	Human	0.807	0.813	0.829	0.795	0.82	0.815	0.792577	0.800281	0.798142	0.780086	0.824
PbmcBench_Drop-Seq	Human	0.776	0.789	0.791	0.756	0.792	0.773	0.805688	0.766448	0.729977	0.727941	0.792
PbmcBench_Seq-Well	Human	-0.002	-0.01	0.014	-0.009	-0.019	-0.01	0.0188045	0.0351309	0.0146644	0.00958084	0.007
PbmcBench_inDrop	Human	0.024	-0.008	0.016	-0.008	-0.012	0	-0.00654451	0.0168167	0.0175348	0	0.005
Segerstolpe	Human	0.969	0.965	0.969	0.97	0.956	0.973	0.953628	0.965658	0.744668	0.125463	0.967
Xin	Human	0.99	0.986	0.987	0.964	0.968	0.964	0.993679	0.979407	0.939671	0	0.973
Adam	Mouse	0.959	0.962	0.963	0.968	0.951	0.962	0.96488	0.95388	0.95467	N/A	0.961
Baron Mouse	Mouse	0.968	0.965	0.959	0.956	0.946	0.96	0.941623	0.954091	0.923458	N/A	0.967
Klein	Mouse	0.996	0.996	0.994	0.985	0.978	0.968	0.989148	0.916955	0.993629	N/A	0.994
Quake_10x_Bladder	Mouse	0.994	0.994	0.995	0.997	0.99	0.997	0.982779	0.995452	0.994548	N/A	0.995
Quake_10x_Limb_Muscle	Mouse	0.994	0.995	0.995	0.997	0.986	0.995	0.993316	0.990386	0.996242	N/A	0.995
Quake_Smart-seq2_Diaphragm	Mouse	0.993	0.991	0.991	0.982	0.987	0.991	0.991207	0.991247	0.978054	N/A	0.991
Quake_Smart-seq2_Limb_Muscle	Mouse	0.978	0.98	0.98	0.988	0.98	0.988	0.986524	0.972968	0.978265	N/A	0.983
Quake_Smart-seq2_Lung	Mouse	0.98	0.974	0.979	0.985	0.963	0.979	0.98022	0.975204	0.981155	N/A	0.975
Quake_Smart-seq2_Trachea	Mouse	0.987	0.987	0.979	0.981	0.974	0.985	0.985409	0.972474	0.983751	N/A	0.985
Romanov	Mouse	0.911	0.91	0.908	0.909	0.897	0.923	0.911586	0.899795	0.886141	N/A	0.906

## Sheet: F1
Dataset name	Species	AF-RCL	AF-RCL-c	Sup-GsRCL	Sup-RGMCL-5000	Self-GsRCL	Self-RGMCL-3000	scPred	SingleCellNet	ACTINN	scGPT	Benchmark
Muraro	Human	0.928	0.927	0.948	0.905	0.882	0.902	0.906965	0.904093	0.771479	0.0645556	0.904
PbmcBench_10Xv2	Human	0.771	0.763	0.773	0.766	0.75	0.75	0.790033	0.741076	0.760587	0.711341	0.756
PbmcBench_10Xv3	Human	0.815	0.818	0.813	0.818	0.819	0.789	0.797789	0.800191	0.813811	0.695025	0.798
PbmcBench_Drop-Seq	Human	0.746	0.761	0.727	0.719	0.718	0.757	0.789467	0.736312	0.598136	0.591516	0.744
PbmcBench_Seq-Well	Human	0.135	0.133	0.125	0.132	0.125	0.127	0.118425	0.149881	0.139158	0.0777522	0.138
PbmcBench_inDrop	Human	0.134	0.126	0.119	0.111	0.123	0.099	0.0739145	0.146956	0.133194	0.0730992	0.111
Segerstolpe	Human	0.757	0.715	0.744	0.746	0.707	0.839	0.654439	0.785157	0.572237	0.0676206	0.679
Xin	Human	0.981	0.974	0.976	0.918	0.911	0.926	0.990268	0.964372	0.810798	0.185567	0.922
Adam	Mouse	0.959	0.964	0.964	0.97	0.952	0.964	0.968756	0.954299	0.956047	N/A	0.963
Baron Mouse	Mouse	0.899	0.886	0.84	0.816	0.804	0.902	0.828368	0.898311	0.623572	N/A	0.88
Klein	Mouse	0.995	0.996	0.993	0.986	0.98	0.973	0.987712	0.931618	0.992888	N/A	0.993
Quake_10x_Bladder	Mouse	0.987	0.987	0.992	0.994	0.974	0.992	0.925393	0.993628	0.989647	N/A	0.992
Quake_10x_Limb_Muscle	Mouse	0.994	0.994	0.995	0.997	0.985	0.996	0.993008	0.989615	0.995901	N/A	0.995
Quake_Smart-seq2_Diaphragm	Mouse	0.995	0.994	0.993	0.978	0.988	0.993	0.99005	0.993276	0.974212	N/A	0.993
Quake_Smart-seq2_Limb_Muscle	Mouse	0.983	0.982	0.981	0.985	0.979	0.987	0.987877	0.972004	0.982307	N/A	0.985
Quake_Smart-seq2_Lung	Mouse	0.974	0.963	0.973	0.981	0.939	0.976	0.967032	0.968468	0.975739	N/A	0.96
Quake_Smart-seq2_Trachea	Mouse	0.987	0.99	0.982	0.986	0.98	0.99	0.98703	0.978713	0.987804	N/A	0.987
Romanov	Mouse	0.868	0.869	0.871	0.88	0.859	0.907	0.900264	0.887227	0.846423	N/A	0.879

## Sheet: ACC
Dataset name	Species	AF-RCL	AF-RCL-c	Sup-GsRCL	Sup-RGMCL-5000	Self-GsRCL	Self-RGMCL-3000	scPred	SingleCellNet	ACTINN	scGPT	Benchmark
Muraro	Human	0.976	0.976	0.975	0.977	0.968	0.973	0.969027	0.975842	0.940444	0.38244	0.974
PbmcBench_10Xv2	Human	0.843	0.849	0.855	0.843	0.857	0.843	0.856644	0.840349	0.83065	0.842871	0.857
PbmcBench_10Xv3	Human	0.846	0.851	0.861	0.839	0.856	0.852	0.836261	0.838967	0.841294	0.826159	0.859
PbmcBench_Drop-Seq	Human	0.832	0.842	0.843	0.816	0.844	0.83	0.85409	0.825751	0.798987	0.795876	0.844
PbmcBench_Seq-Well	Human	0.322	0.32	0.342	0.328	0.322	0.336	0.365354	0.358268	0.34252	0.355512	0.339
PbmcBench_inDrop	Human	0.326	0.293	0.34	0.324	0.3	0.341	0.342258	0.293736	0.321304	0.343811	0.327
Segerstolpe	Human	0.976	0.973	0.977	0.977	0.966	0.979	0.964242	0.974211	0.778316	0.445509	0.975
Xin	Human	0.995	0.992	0.993	0.98	0.983	0.98	0.996552	0.988786	0.967212	0.590166	0.985
Adam	Mouse	0.964	0.967	0.968	0.973	0.958	0.967	0.969602	0.960041	0.960723	N/A	0.967
Baron Mouse	Mouse	0.977	0.975	0.97	0.968	0.961	0.971	0.957559	0.966843	0.944287	N/A	0.976
Klein	Mouse	0.997	0.997	0.995	0.989	0.984	0.977	0.992174	0.940174	0.995398	N/A	0.995
Quake_10x_Bladder	Mouse	0.996	0.996	0.997	0.998	0.995	0.998	0.9905	0.9975	0.997	N/A	0.997
Quake_10x_Limb_Muscle	Mouse	0.996	0.996	0.996	0.997	0.989	0.996	0.994883	0.992643	0.997122	N/A	0.996
Quake_Smart-seq2_Diaphragm	Mouse	0.996	0.994	0.994	0.988	0.991	0.994	0.994245	0.994245	0.985622	N/A	0.994
Quake_Smart-seq2_Limb_Muscle	Mouse	0.985	0.986	0.986	0.992	0.986	0.992	0.990824	0.981655	0.985103	N/A	0.989
Quake_Smart-seq2_Lung	Mouse	0.985	0.981	0.984	0.989	0.972	0.984	0.985075	0.981343	0.985821	N/A	0.981
Quake_Smart-seq2_Trachea	Mouse	0.993	0.993	0.988	0.989	0.985	0.992	0.991667	0.984259	0.990741	N/A	0.992
Romanov	Mouse	0.934	0.932	0.931	0.932	0.923	0.942	0.933602	0.924917	0.914938	N/A	0.93

## Sheet: Uniformity
Dataset name	Species	AF-RCL	AF-RCL-c	Sup-GsRCL	Sup-RGMCL-5000	Self-GsRCL	Self-RGMCL-3000
Muraro	Human	1.497	1.473	1.479	1.499	2.664	1.549
PbmcBench_10Xv2	Human	1.47	1.531	1.506	1.06	2.081	0.373
PbmcBench_10Xv3	Human	1.533	1.505	1.409	1.424	1.853	0.914
PbmcBench_Drop-Seq	Human	1.33	1.486	1.494	0.993	2.048	0.414
PbmcBench_Seq-Well	Human	1.543	1.602	1.127	0.426	1.843	0.352
PbmcBench_inDrop	Human	1.665	1.705	1.028	0.409	1.253	0.262
Segerstolpe	Human	1.442	1.431	1.433	1.455	2.821	2.032
Xin	Human	0.928	0.813	0.779	0.776	2.41	1.502
Adam	Mouse	2.004	1.982	1.955	1.865	2.652	1.082
Baron Mouse	Mouse	1.398	1.262	1.348	1.315	2.531	0.957
Klein	Mouse	1.283	1.253	1.343	1.248	1.885	0.901
Quake_10x_Bladder	Mouse	0.839	0.848	0.801	0.805	2.63	1.248
Quake_10x_Limb_Muscle	Mouse	1.411	1.413	1.465	1.488	2.675	1.435
Quake_Smart-seq2_Diaphragm	Mouse	1.059	1.052	1.052	1.081	2.204	1.44
Quake_Smart-seq2_Limb_Muscle	Mouse	1.131	1.171	1.12	1.193	2.47	2.033
Quake_Smart-seq2_Lung	Mouse	1.337	1.363	1.345	1.443	2.411	2.15
Quake_Smart-seq2_Trachea	Mouse	1.05	0.86	0.859	0.917	2.382	1.828
Romanov	Mouse	1.597	1.69	1.529	1.412	2.622	1.165

## Sheet: Tolerance
Dataset name	Species	AF-RCL	AF-RCL-c	Sup-GsRCL	Sup-RGMCL-5000	Self-GsRCL	Self-RGMCL-3000
Muraro	Human	0.211	0.211	0.214	0.213	0.08	0.183
PbmcBench_10Xv2	Human	0.16	0.159	0.169	0.19	0.104	0.201
PbmcBench_10Xv3	Human	0.146	0.146	0.175	0.169	0.13	0.192
PbmcBench_Drop-Seq	Human	0.181	0.172	0.187	0.216	0.114	0.235
PbmcBench_Seq-Well	Human	0.061	0.045	0.127	0.243	0.112	0.253
PbmcBench_inDrop	Human	0.086	0.057	0.081	0.22	0.116	0.234
Segerstolpe	Human	0.224	0.223	0.225	0.225	0.07	0.15
Xin	Human	0.425	0.446	0.451	0.447	0.182	0.33
Adam	Mouse	0.124	0.126	0.126	0.127	0.058	0.118
Baron Mouse	Mouse	0.251	0.264	0.257	0.263	0.09	0.246
Klein	Mouse	0.257	0.274	0.26	0.271	0.161	0.243
Quake_10x_Bladder	Mouse	0.438	0.435	0.445	0.445	0.119	0.342
Quake_10x_Limb_Muscle	Mouse	0.231	0.231	0.229	0.228	0.082	0.187
Quake_Smart-seq2_Diaphragm	Mouse	0.339	0.338	0.337	0.335	0.188	0.286
Quake_Smart-seq2_Limb_Muscle	Mouse	0.305	0.3	0.305	0.306	0.135	0.198
Quake_Smart-seq2_Lung	Mouse	0.241	0.237	0.24	0.237	0.111	0.134
Quake_Smart-seq2_Trachea	Mouse	0.383	0.415	0.415	0.409	0.169	0.246
Romanov	Mouse	0.209	0.196	0.21	0.227	0.083	0.208

## Sheet: 5-folds std and se for AF-RCL
	MCC		F1		ACC
Dataset name	Standard deviation	Standard error	Standard deviation	Standard error	Standard deviation	Standard error
Adam	0.0109693	0.00438772	0.0120348	0.00481393	0.00708971	0.00283588
Baron Mouse	0.0222412	0.00889649	0.0611492	0.0244597	0.00953831	0.00381532
Klein	0.00426604	0.00170641	0.00449035	0.00179614	0.00348638	0.00139455
Muraro	0.0071039	0.00284156	0.0575564	0.0230226	0.00609468	0.00243787
PbmcBench_10Xv2	0.0112377	0.00449509	0.0271513	0.0108605	0.00804517	0.00321807
PbmcBench_10Xv3	0.0219906	0.00879626	0.0309146	0.0123658	0.0176828	0.00707311
PbmcBench_Drop-Seq	0.0343249	0.0137299	0.0231001	0.00924006	0.0219623	0.0087849
PbmcBench_Seq-Well	0.0360185	0.0144074	0.0135268	0.00541071	0.0211374	0.00845495
PbmcBench_inDrop	0.0198538	0.00794151	0.00434012	0.00173605	0.0234974	0.00939896
Quake_10x_Bladder	0.00248406	0.000993626	0.0139813	0.00559254	0.00136931	0.000547722
Quake_10x_Limb_Muscle	0.00651991	0.00260796	0.00686592	0.00274637	0.00513528	0.00205411
Quake_Smart-seq2_Diaphragm	0.00984984	0.00393994	0.00701335	0.00280534	0.00788091	0.00315236
Quake_Smart-seq2_Limb_Muscle	0.0152935	0.00611739	0.0159088	0.00636353	0.0095855	0.0038342
Quake_Smart-seq2_Lung	0.0060693	0.00242772	0.0107822	0.00431289	0.00312186	0.00124874
Quake_Smart-seq2_Trachea	0.00729863	0.00291945	0.00486753	0.00194701	0.00387344	0.00154938
Romanov	0.00983535	0.00393414	0.0212137	0.00848549	0.00762625	0.0030505
Segerstolpe	0.00414344	0.00165738	0.0814131	0.0325652	0.00162757	0.00065103
Xin	0.00867957	0.00347183	0.0223115	0.0089246	0.00721483	0.00288593
